# Supplementary material for: Novel chromosome segment substitution lines derived from japonica cultivar ‘Yukihikari’ in the genetic background of ‘Joiku462’ cultivar and identification of quantitative trait loci for heading date and grain quality
Source: Breed Sci. 2025 Jun 18;75(3):210–23. doi: 10.1270/jsbbs.24058 (PMC12457784; doi:10.1270/jsbbs.24058)
Supplement: Supplementary file 1 — Supplemental Table 1 [file 75_210_s1.xlsx]

## Sheet: Supplemental Table 1 (R1)
Supplemental table 1 Chromosome coverage of substituted segments of O. sativa ssp. japonica cultivar 'Yukihikari' segments in CSSLs
Chr	No. of Lines	Covered genome					Substitution fragment size (Mb)
		(Mb)		(%)			Average		Min		Max
1	10	39.5985		91.513			18.8731		9.12509		29.7281
2	21	29.9391		83.3093			10.4035		1.16851		23.9472
3	12	33.9079		93.1182			9.28156		2.50202		18.3736
4	20	34.8101		98.0492			7.23048		1.2731		21.1072
5	12	26.1666		87.343			8.11662		0.648296		22.7107
6	14	28.143		90.0612			13.9973		1.00137		28.143
7	11	28.6995		96.6392			13.357		3.79752		24.902
8	25	25.3111		88.9887			11.8855		1.50982		25.3111
9	5	21.3428		92.7437			15.0938		5.41082		21.3428
10	13	22.1204		95.3165			4.32582		0.688313		10.9508
11	3	28.3751		97.7739			11.6607		6.50301		21.0193
12	21	25.2406		91.6777			12.7368		2.40077		21.2666
Total	167	343.655		92.072
Average	13.9167	28.6379		92.2111			10.6551		3.00239		22.4002
