# Supplementary material for: Novel chromosome segment substitution lines derived from japonica cultivar ‘Yukihikari’ in the genetic background of ‘Joiku462’ cultivar and identification of quantitative trait loci for heading date and grain quality
Source: Breed Sci. 2025 Jun 18;75(3):210–23. doi: 10.1270/jsbbs.24058 (PMC12457784; doi:10.1270/jsbbs.24058)
Supplement: Supplementary file 2 — Supplemental Table 2 [file 75_210_s2.xlsx]

## Sheet: Supplemental Table 2
Supplemental Table 2 Candidate genes for the present QTLs
Trait	QTL	Chr		Candidate cloned gene			Functional polymorphisms (protein)a	Reference
				Gene name	Locus ID
DTH	qDTHb2.1	2		MADS60, qHd2-1, OsMADS60	Os02g0104200			Xu et al. (2020)
				DHD4, OsCCT02, CCT02, OsCCT2, CCT2, OsCMF2, CMF2, OsSTA46, STA46, OsDHD4	Os02g0110100			Cai et al. (2021)
	qDTHb2.2	2		No gene
	qDTHb3	3		HDY1, OsFdC2, FdC2, OsHDY1, PetF-2	Os03g0685000			Li et al. (2015) , Zhao et al. (2015)
				LHD3, PHYC, OsPHYC, OsPHYCa, OsPHYCb, OsLHD3	Os03g0752100			Takano et al. (2005)
				HD6, Hd6, Hd6(t)*, OsCKA2, CKA2, OSCKA2, OsCKA2-1, CKA2-1, Hd6/CK2alpha, CK2alpha	Os03g0762000		A271T (*91K)	Takahashi et al. (2001)
				HD16, Hd16, EL1, CK1, Hd16/CKI, Hd16/EL1	Os03g0793500			Dai and Xue (2010)
				OsBBX10, OsJ, OsCCT14, OsCOL10, COL10, OsCOL9, CCT14, COL9	Os03g0711100			Liu et al. (2016)
				OsMADS14	Os03g0752800			Doi et al. (2004)
	qDTHb6.1	6		HD3B, Hd17, EF7, Ef7, OsELF3-1, OsELF3, ELF3_chr.6	Os06g0142600			Matsubara et al. (2012)
				HD3A, Hd3a, FT, qHD3(t)*, FT-L 2, OsFTL2, FTL2, FT-L2, OsHd3a	Os06g0157700			Kojima et al. (2002)
				OsHGW, HGW	Os06g0160400			Li et al. (2012)
				Hd1, SE1, Se1(Lm, Se1, Lm, Lf, Rs, Fl, Fl), se(t), HD1, K, Se-1, Hd1(t), qHD1(t), OsA, OsBBX18, BBX18, Hd1/OsA, OsCCT21, CCT21, OsHd1	Os06g0275000		G614A (R205Q)	Yano et al. (2000)
				OsSDG711, OsSET24, SDG711, EZ1, OsCLF	Os06g0275500		G320T (C117F)	Liu et al. (2014)
							T1397C (V466A)
	qDTHb6.2	6		Se5, OsHO1, OsHO-1, OsHY1, HO-1, HO1, OsSE5, YGL2, YGL2/HO1	Os06g0603000			Izawa et al. (2000)
				OsHAP5B, NF-YC, CBF-C, OsNF-YC4, Os-NF-YC4, NF-YC4, NFYC4, OsNF-YC4-3, NF-YC4-3	Os06g0667100			Kim et al. (2015)
	qDTHb8.1	8		HD5, Hd5, Hd5(t)*, qHD5, HAP3H, OsHAP3H, NF-YB, CBF-A, DTH8, qHD5(t)*, Ghd8, Ghd8/DTH8, Lhd1, NF-YB11, OsNF-YB11, NFYB11, LH8, DTH8/Ghd8, RH8, DTH8/Ghd8/LHD1, CAR8, DTH8/Ghd8/ OsHAP3H, EF8, OsEF8	Os08g0174500			Wei et al. (2010)
	qDTHb8.2	8		GF14c, OsGF14c, 14-3-3c	Os08g0430500			Taoka et al. (2011)
				osk4, OsK4, OsATG1c, ATG1C, SnRK1B, snrk1b, SnRK1B/OSK24, OSK24, OsK24, OsSNRK1b, OsSnRK1.4, SnRK1.4, OsSnRK1alphaC, SnRK1alphaC	Os08g0484600		T140C (I47T)	Sun et al. (2016)
				OsHAP5D, NF-YC, CBF-C, OsNF-YC6, Os-NF-YC6, NF-YC6, NFYC6	Os08g0496500			Kim et al. (2015)
				OsMADS7, OsMADS45, FDRMADS1, RMADS216, AGL6, M79, MADS45, Os MADS7, Os MADS45, OsMADS7/45	Os08g0531700			Cui et al. (2010)
	qDTHb9	9		OsTrx1, OsSET33, OsSDG723, SDG723, Trx1, OsTrx1/SDG723, DLN219, OsDLN219	Os09g0134500		A3029C (A1010D)	Jiang et al. (2018)
				CO3, OsCO3, OsB, OsBBX27, OsCO3/OsB, OsCCT31, BBX27, CCT31	Os09g0240200			Kim et al. (2008)
AAC	qAACb1	1		OsPK5, PK5, PK	Os01g0276700			Dong et al. (2022)
	qAACb2.1	2		BIP1, BiP, BiP1, BiP3, OsBiP3, OsBiP1, Bip3, BIP1/OsBIP3, OsMed37_2, Med37_2	Os02g0115900			Yasuda et al. (2009), Wakasa et al. (2011)
				GBP, OsGBP	Os02g0135900			Wang et al. (2020)
	qAACb2.2	2		BT1-1, BT1, OsBT1, OsBT1-1, OsEnS-29, OsBt1, Bt1, OsBt1-1, shr3, OsBT1-2, BT1-2	Os02g0202400			Toyota et al. (2006)
	qAACb3	3		FLO14, OsNPPR3, NPPR3, OsFLO14	Os03g0728200			Xue et al. (2019)
				OsSIP4, SIP4, OsFLO6, OsSFq3, SFq3	Os03g0686900			Peng et al. (2014)
				GPA3	Os03g0835800			Ren et al. (2014)
				ASA1, OASA1, OASA1 (ASA1), OsASA1, OASA1(D323N), OASA1D	Os03g0826500			Tozawa et al. (2001)
	qAACb7	7		O3, OsbZIP60, bZIP60	Os07g0644100			Yang et al.(2022)
	qAACb8	8		OsSSIIIa/FLO5	Os08g0191433			Zhou et al. (2016)
	qAACb9	9		GPA6, OsNHX5, NHX5, OsGPA6	Os09g0286400			Fukuda et al.(2011)
PC	qPCb2.1	2		BIP1, BiP, BiP1, BiP3, OsBiP3, OsBiP1, Bip3, BIP1/OsBIP3, OsMed37_2, Med37_2	Os02g0115900			Yasuda et al. (2009), Park et al. (2010), Wakasa et al. (2011)
	qPCb2.2	2		TMS5, OsNAC23, NAC23, tms5, NAC18, ONAC023, ONAC23, TMS5/ONAC023, OsEnS-30	Os02g0214500			Li et al. (2022)
	qPCb3	3		OsSIP4, SIP4, OsFLO6, OsSFq3, SFq3	Os03g0686900			Peng et al. (2014)
	qPCb5	5		DEK43, PPR5, OsDEK43, OsPPR5	Os05g0207200			Zhang et al. (2021)
	qPCb6	6		No gene
	qPCb7	7		RAG2, RA14, RA14B, OsEnS-98	Os07g0214300		C41T (T14I)	Zhou et al. (2017)
							C200G (A67G)
							T382G (W128G)
				OsPKpa1, OsPK2, PK2	Os07g0181000			Cai et al. (2018)
	qPCb8	8		No gene
	qPCb10	10		GLUA2, OsGluA2, GluA2, Glua2, Glua2*, GLUA-2, GluA-2, Glu20, OsEnS-137	Os10g0400200			Yang et al. (2019)
				FLO16, CMDH, MDH, OscMDH, cMDH, OsMDH, OsFLO16, OsMDH10.1, MDH10.1	Os10g0478200			Teng et al. (2019)
				SPK, CDPK 1, CDPK1, CDPK23, OsCDPK23, OsCPK23, CPK23, OsSPK	Os10g0539600			Asano et al. (2002)
TBGW	qTBGWb1	1		PUB3, OsPUB3, OsPUB03	Os01g0823900			Wang et al. (2022)
				REL1, OsREL1	Os01g0863500			Chen et al. (2015)
				ARF2, OsARF4, ARF4, OsARF2	Os01g0927600			Hu et al. (2018)
				MADS79, OsMADS79	Os01g0975800			Paul et al. (2020)
	qTBGWb2	2		ML4, OML4, LARGE1, OsML4	Os02g0517531			Lyu et al. (2020)
				PUB43, OsPUB43	Os02g0548700			Wu et al. (2022)
				FWL3, OsFWL3	Os02g0580000			Xu et al. (2013)
				LA2, OsLa2	Os02g0610400			Guo et al. (2022)
				PAAB1-1, OsALMT7, ALMT7	Os02g0673100			Heng et al. (2018)
				RAV6, OsRAV6, OsNGA2, NGA2	Os02g0683500			Zhang et al. (2015)
				GS2, OsGRF4, GRF4, GS2/OsGRF4, PT2, GLW2, GS2/GL2, LGS1, OsLGS1	Os02g0701300			Sun et al. (2016), Li et al. (2016)
				OsHAP3K/OsNF-YB1, OsHAP3K, OsNF-YB1, NF-YB1, nf-yb1, OsLEC1, OsNF-YB-1, NFYB1, OsEnS-41	Os02g0725900			Bello et al. (2019)
				ILI5, OsBUL1, BUL1, PGL2, OsILI5, OsPGL2, Os170, ILI5/PGL2, OsbHLH170, bHLH170	Os02g0747900			Heang and Sassa (2012), Jang et al. (2017)
				TGW2, OsCNR1, CNR1, OsFWL1, FWL1, OsTGW2, OsPCR3, PCR3	Os02g0763000			Ruan et al. (2020)
				GRF1, OsGRF1	Os02g0776900			Yang et al. (2021)
				SMG1, OsMKK4, MKK4, OsMKK4/SMG1, OsMAPKK4, MAPKK4, OsMEK4, MEK4, OsSMG1, SMG1/OsMEK6, OsMEK6, MEK6	Os02g0787300			Duan et al. (2014)
				TMN11, OsTMN11, TM9-11, OsTM9-11	Os02g0797700			Li et al. (2022)
				MGD, MGD2, OsMGD, OsMGD2	Os02g0802700			Basnet et al. (2019)
				BLS1, G1L6, AFD1, OsG1L6, TH1, OsBLS1, OsTH1, TH1/BSG1/BLS1/AFD1, BSG1, OsBSG1, OsAFD1, BH1, OsBH1	Os02g0811000			Ren et al. ( 2016)
	qTBGWb3	3		GL3.3, OsSK41, SK41, OsGSK5, GSK5, qTGW3, OsTGW3, OsGSK5/OsSK41, OsSK41/OsGSK5, GL3.3/TGW3	Os03g0841800*			Hu et al. (2018)
	qTBGWb4	4		D11, d11(d8), d11, d8, dwf10, D11/CYP724B1, CYP724B1, GNS4, OsD11, PMM1, OsPMM1, PMM1/D11, NBG4, OsCPB1, CPB1, CPB1/D11	Os04g0469800			Tanabe et al. (2005), Wu et al. (2016)
				GASD, OsGASD, ARPC2B, OsARPC2B	Os04g0512300			Um et al. (2022)
	qTBGWb6	6		GWD1, OsGWD1	Os06g0498400			Wang et al. (2021)
				SPDS2, OsSPMS1, SPMS1, OsSPDS2	Os06g0528600			Tao et al. (2018)
				UBR7, OsUBR7	Os06g0529800			Zheng et al. (2022)
				OsMAPK6, MAPK6, OsMPK6, OsSIPK, SIPK, OsMAPK1, MAPK1, MPK1, OsMPK1, MPK6, OsDSG1	Os06g0154500			Liu et al. (2015)
	qTBGWb7	7		GHD7, Ghd2, Ghd7, OsCCT26, OsCMF8, OsI, OsGhd7, Ghd7/Hd4, Hd4, EH7, EH7-1/Hd4, EH7-1, Ghd7-0a, EH7/Ghd7, OsEH7, GLW7.1, OsGLW7.1	Os07g0261200			Liu et al. (2022)
	qTBGWb8	8		IQD14, OsIQD14	Os08g0115200			Yang et al. (2020)
				ASP1, OsLIS-L1, OsWD40-155, TPR2, OsTPR2, OsREL2, REL2, OsTPL3, TPL3, OsTPL2, TPL2, ASP-LSL	Os08g0162100			Hao et al. (2021)
				SG2, TBP1, OsSERK1, SERK1, OsBAK1, OsSERK1/OsBAK1, OsBISERK1, BISERK1, OsSerk1, OsBAK1-1, 08SG2/OsBAK1, 08SG2, OsSG2	Os08g0174700			Lin et al. (2017)
	qTBGWb9	9		BC12, bc12, gdd, GDD1, BC12/GDD1, OsGDD1, OsBC12/GDD1, OsBC12, LGW, OsLGW	Os09g0114500			Li et al.(2011)
				MADS78, OsMADS78	Os09g0116800			Paul et al. (2020)
				DRW1, OsDRW1, OsWD40-166, WD40-166, OsDWD47, DWD47	Os09g0241100		G1001C (R334T)	Zhang et al. (2021)
BGL	qBGLb1	1		DET1, OsDET1	Os01g0104600			Zang et al. (2016)
				GW5L, OsGW5L	Os01g0190500			Tian et al. (2019)
				TA2, ROS1A, ROS1, ROS1a, OsROS1, DME1, OsROS1A, mOsROS1, ROS1A/DNG702, DNG702, OsDNG702	Os01g0218032			Liu et al. (2018)
				OsOFP1, OsOFP01	Os01g0226700			Xiao et al. (2017)
	qBGLb2	2		PUB43, OsPUB43	Os02g0548700			Wu et al. (2022)
				FWL3, OsFWL3	Os02g0580000			Xu et al. (2013)
				YBAK, OsGEF3, GEF3, OsYbaK, YbaK	Os02g0662200			Shad et al. (2023)
				GS2, OsGRF4, GRF4, GS2/OsGRF4, PT2, GLW2, GS2/GL2, LGS1, OsLGS1	Os02g0701300			Sun et al. (2016), Li et al. (2016)
				BLR1, OsBLR1, OsbHLH079, bHLH079, OsbHLH79, bHLH79, OsBCL2, BCL2	Os02g0705500			Wang et al. (2020)
				SGL1	Os02g0762600			Nakagawa et al. (2012)
				TGW2, OsCNR1, CNR1, OsFWL1, FWL1, OsTGW2, OsPCR3, PCR3	Os02g0763000			Ruan et al. (2020)
				GRF1, OsGRF1	Os02g0776900			Yang et al. (2021)
				SMG1, OsMKK4, MKK4, OsMKK4/SMG1, OsMAPKK4, MAPKK4, OsMEK4, MEK4, OsSMG1, SMG1/OsMEK6, OsMEK6, MEK6	Os02g0787300			Duan et al. (2014)
				TMN11, OsTMN11, TM9-11, OsTM9-11	Os02g0797700			Li et al. (2022)
				OsGRX8, OsROXY1, OsROXY2	Os02g0512400			Duan et al. (2014)
				ML4, OML4, LARGE1, OsML4	Os02g0517531			Lyu et al. (2020)
				OsMADS6, MADS6, OsMFO1	Os02g0682200			Yu et al. (2020)
				OsMKK4, MKK4, OsMKK4/SMG1, OsMAPKK4, MAPKK4, OsMEK4, MEK4, OsSMG1, SMG1/OsMEK6, OsMEK6, MEK6	Os02g0787300			Duan et al. (2014)
	qBGLb3.1	3		LK3, GS3, lk3(t), lk3(t)*, SG3, SG3-GS3, OsGW3, OsGS3, RGG3, RGG3/GS3/Mi/OsGGC1, Mi, OsGGC1, GGC1, OsSYL3, SYL3, TT2, OsTT2	Os03g0407400			Fan et al. (2006), Mao et al. (2010)
				GL1D, OsKala3, Kala3, OsMYB3, MYB3, SMG3, OsMyb3, OSMYB3, OsGL1D, OsMYB46, MYB46, OsSMG3, Os2R_MYB39, 2R_MYB39	Os03g0410000			Li et al. (2022)
				GL3.2	Os03g0417700			Xu et al. (2015)
				XDH1, OsXDH, OsXDH1, OsSAC3, SAC3	Os03g0429800			Han et al.(2020)
				GL3.5, qGL3.5, OsRING456, RING456	Os03g0626100			Wang et al. (2022)
	qBGLb3.2	3		RGG1, OsRGG1	Os03g0635100			Tao et al. (2020)
				MIS2, OsCR4, CR4, OsMIS2	Os03g0637800			Chun et al. (2020)
				GL3.1, OsPPKL1, PPKL1, qGL3, OsPP54, PP54, OsGL3.1, qGL3/OsPPKL1	Os03g0646900			Hu et al. (2012), Zhang et al. (2012)
	qBGLb3.3	3		LE, TT3.1, DGS1, OsRHC1, RHC1, OsLE, OsTT3.1, OsRING133, RING133	Os03g0706900			Lee et al. (2019) ,Zhang et al. (2022)
				WG3, OsGRAS19, GRAS19, D26, Os-SCL7, SCL7, OsSCRL, SCRL, OsSCL7, OsGRAS-19, GRAS-19, OsGRAS18, GRAS18	Os03g0723000			Chen et al. (2022).
				GL3.3, OsSK41, SK41, OsGSK5, GSK5, qTGW3, OsTGW3, OsGSK5/OsSK41, OsSK41/OsGSK5, GL3.3/TGW3	Os03g0841800			Hu et al. (2018)
				BIRG1, OsBIRG1	Os03g0858800			Ren et al. (2021)
	qBGLb4.1	4		FLO19, ptPDC-E1-alpha1, OsptPDC-E1-alpha1, PDH-E1alpha, OsPDH-E1alpha	Os04g0119400			Lei et al. (2022)
	qBGLb4.2	4		LAX2, OsLAX2, Gnp4, Gnp4/LAX2	Os04g0396500			Zhang et al. (2018)
				SBE4, OsBEIIa, BEIIa, OsSBE4, RBE4, QEIIb, BEIIA	Os04g0409200			Lee et al.(2017)
				ACOT, OsACOT	Os04g0436100			Zhao et al. (2019)
				SIDP301, OsSIDP301	Os04g0448100			Ge et al. (2022)
	qBGLb4.3	4		SMG2, OsMKKK10, MKKK10, SMG2/OsMKKK10, YDA1, OsSMG2, OsMAPKKK10, MAPKKK10	Os04g0559800			Xu et al. (2018)
				CYP704A3, OsCYP704A3	Os04g0573900			Tang et al. (2016)
				OsAGO2	Os04g0615700			Yin et al. (2020)
	qBGLb5.1	5		PIL16, APG, OsPIL16, OsbHLH106	Os05g0139100			Heang and Sassa (2012)
				SRS3, SAR1, SGL, BHS1, OsSRS3, OsSAR1, KIN13A, OsKIN13A	Os05g0154700			Kitagawa et al. (2010)
				DEK43, PPR5, OsDEK43, OsPPR5	Os05g0207200			Zhang et al. (2021)
				BIN2, GSK2, Os GSK2, OsGSK2, Os BIN2, OsBIN2, BIN2/GSK2, OsSK22, OsSK22/OsGSK7, SK22, OsGSK7, GSK7, OsSK22/GSK2	Os05g0207500			Tong et al. (2012)
	qBGLb5.2	5		OFP19	Os05g0324600			Yang et al. (2018)
				D1, RGA1, RGA, GA1, d1, GPA1, OsGA1, dwf1, XA7, D1/RGA1, D89	Os05g0333200			Ashikari et al. (1999), Fujisawa et al. (1999)
				WRKY53, OsWRKY53, WRKY-53	Os05g0343400			Tian et al. (2017)
				ERF142, OsERF#142, OsERF142, AP2/EREBP#049, AP2/EREBP49, SMOS1, OsSMOS1, SHB, OsAP2-EREBP-049, RLA1, RLA1/SMOS1, OsERF142/SMOS1, OsNGR5	Os05g0389000			Aya et al. (2014)
				SDF5, OsCYP51H6, CYP51H6, P-450 51H6	Os05g0415800			Yang et al. (2021)
				GDI1, OsGDI1	Os05g0418000			Shad et al. (2023)
				RAU3, OsAUX3, AUX3, OsLAX3, LAX3, OsRAU3, OsAUX2, AUX2, ARF2	Os05g0447200			Qiao et al. (2021)
				EUI, EUI1, eui1, GA16, 17ox, CYP714D1, CYP714D1/EUI, LG5, OsEUI, OsLG5	Os05g0482400			Li et al. (2023)
				SUI2, ES5, OsSUI2, OsES5	Os05g0554400			Yin et al. (2013)
	qBGLb6	6		BU1, ILI4, OsBU1, OsILI4, BU1/ILI4, OsbHLH172, bHLH172	Os06g0226500			Tanaka et al. (2009)
				HAP3D, OsNF-YB9, NF-YB9, OsHAP3D, OsEnS-83, NFYB9, OsLEC1A, LEC1A	Os06g0285200			Das et al. (2019)
				GWD1, OsGWD1	Os06g0498400			Wang et al. (2021)
				SPDS2, OsSPMS1, SPMS1, OsSPDS2	Os06g0528600			Tao et al. (2018)
				UBR7, OsUBR7	Os06g0529800			Zheng et al. (2022)
				OsMAPK6, MAPK6, OsMPK6, OsSIPK, SIPK, OsMAPK1, MAPK1, MPK1, OsMPK1, MPK6, OsDSG1	Os06g0154500			Liu et al. (2015)
	qBGLb7.1	7		NAL11, LM7, LM7/OsHSP40, OsHSP40, HSP40, OsDjC58, DjC58, OsLM7	Os07g0192300			Wang et al. (2022)
	qBGLb7.2	7		GHD7, Ghd2, Ghd7, OsCCT26, OsCMF8, OsI, OsGhd7, Ghd7/Hd4, Hd4, EH7, EH7-1/Hd4, EH7-1, Ghd7-0a, EH7/Ghd7, OsEH7, GLW7.1, OsGLW7.1	Os07g0261200			Liu et al. (2022)
	qBGLb8	8		IQD14, OsIQD14	Os08g0115200			Yang et al. (2020)
				ASP1, OsLIS-L1, OsWD40-155, TPR2, OsTPR2, OsREL2, REL2, OsTPL3, TPL3, OsTPL2, TPL2, ASP-LSL	Os08g0162100			Hao et al. (2021)
				SG2, TBP1, OsSERK1, SERK1, OsBAK1, OsSERK1/OsBAK1, OsBISERK1, BISERK1, OsSerk1, OsBAK1-1, 08SG2/OsBAK1, 08SG2, OsSG2	Os08g0174700			Lin et al. (2017)
	qBGLb9	9		BC12, bc12, gdd, GDD1, BC12/GDD1, OsGDD1, OsBC12/GDD1, OsBC12, LGW, OsLGW	Os09g0114500			Li et al.(2011)
				MADS78, OsMADS78	Os09g0116800			Paul et al. (2020)
				DRW1, OsDRW1, OsWD40-166, WD40-166, OsDWD47, DWD47	Os09g0241100		G1001C (R334T)	Zhang et al.(2021)
				PFT1, OsMED25, MED25, OsPFT1, OsMED25_1, MED25_1, OsvWA27, vWA27	Os09g0306700			Ren et al. (2020)
	qBGLb10.1	10		BRD2, brd2, OsBRD2, Dim, Dim/dwf1, dwf1, OsDWF1, DWF1, LTBSG1, OsLTBSG1, LHDD10, OsLHDD10, OsD-LDH3, D-LDH3	Os10g0397400			Hong et al. (2005), Liu et al. (2016)
	qBGLb10.2	10		HUB2, FRRP1, OsHUB2, DLN241, OsDLN241, OsRING378, RING378	Os10g0565600			Du et al. (2016)
	qBGLb11	11		PXLG2, XLG2, OsXLG2, OsPXLG2	Os11g0206700			Biswal et al. (2022)
	qBGLb12	12		No gene
BGWI	qBGWbI1	1		OsOFP30, OsOFP08, OsOFP8, OFP8, OFP30	Os01g0864000			Zhao et al. (2018)
	qBGWbI2	2		GS2, OsGRF4, GRF4, GS2/OsGRF4, PT2, GLW2, GS2/GL2, LGS1, OsLGS1	Os02g0701300			Sun et al. (2016), Li et al. (2016)
				OsGRX8, OsROXY1, OsROXY2	Os02g0512400			Hao et al. (2021)
				ML4, OML4, LARGE1, OsML4	Os02g0517531			Lyu et al. (2020)
				OsMADS6, MADS6, OsMFO1	Os02g0682200			Yu et al. (2020)
				SMG1, OsMKK4, MKK4, OsMKK4/SMG1, OsMAPKK4, MAPKK4, OsMEK4, MEK4, OsSMG1, SMG1/OsMEK6, OsMEK6, MEK6	Os02g0787300			Duan et al. (2014)
	qBGWIb3.1	3		OsaBG1, OsBG1	Os03g0175800			Liu et al. (2015)
	qBGWIb3.2	3		GL3.3, OsSK41, SK41, OsGSK5, GSK5, qTGW3, OsTGW3, OsGSK5/OsSK41, OsSK41/OsGSK5, GL3.3/TGW3	Os03g0841800			Hu et al. (2018)
	qBGWIb4	4		No gene
	qBGWIb5	5		GS5, OsSCP26, SCP26, OsGS5	Os05g0158500			Li et al. (2011)
				GW5, qSW5/GW5, qSW5, GSE5, OsGSE5, OsGW5	Os05g0187500			Duan et al. (2017)、Liu et al. (2017)
	qBGWIb6	6		GW6A, OsglHAT1, glHAT1, GW6a, OsGW6a, OsGNAT1, GNAT1	Os06g0650300			Song et al. (2015)
	qBGWIb8	8		No gene
	qBGWIb9	9		MADS78, OsMADS78	Os09g0116800			Paul et al. (2020)
				DRW1, OsDRW1, OsWD40-166, WD40-166, OsDWD47, DWD47	Os09g0241100		G1001C (R334T)	Zhang et al.(2021)
	qBGWIb10	10		OsEnS-133, OsHAP5L, OsNF-YC12, NF-YC12, OsNF-YC11, NF-YC11, NFYC11	Os10g0191900			Xiong et al. (2019)
BGT	qBGTb1	1		No gene
	qBGTb3	3		BIRG1, OsBIRG1	Os03g0858800			Ren et al. (2021)
				GL3.3, OsSK41, SK41, OsGSK5, GSK5, qTGW3, OsTGW3, OsGSK5/OsSK41, OsSK41/OsGSK5, GL3.3/TGW3	Os03g0841800			Hu et al. (2018)
	qBGTb4.1	4		No gene
	qBGTb4.2	4		PK3, OsPK3, OsPK5, PK5	Os04g0677500			Hu et al. (2020)
	qBGTb6.1	6		No gene
	qBGTb6.2	6		VTE2, OsSGD1, SGD1, OsVTE2, RTD1, OsRTD1, OsHPT, HPT	Os06g0658900			Wang et al. (2017)
	qBGTb7	7		No gene
	qBGTb8	8		SG2, TBP1, OsSERK1, SERK1, OsBAK1, OsSERK1/OsBAK1, OsBISERK1, BISERK1, OsSerk1, OsBAK1-1, 08SG2/OsBAK1, 08SG2, OsSG2	Os08g0174700			Lin et al. (2017)
	qBGTb9	9		No gene
	qBGTb10	10		No gene
S	qSb3	3		No gene
	qSb8	8		No gene
Mo	qMob3	3		No gene
Cu	qCub3	3		No gene
	qCub6	6		No gene
	qCub9	9		No gene
Zn	qZnb8	8		OsZIP4	Os08g0207500			Ishimaru et al. (2005)
	qZnb9	9		No gene
	a; Yukihikari (Position) Joiku462 by Takano et al. (2014)
